# Supplementary material for: Translational control of breast cancer plasticity
Source: Nat Commun. 2020 May 19;11:2498. doi: 10.1038/s41467-020-16352-z (PMC7237473; doi:10.1038/s41467-020-16352-z)
Supplement: Supplementary file 4 — Source Data [file 41467_2020_16352_MOESM4_ESM.xlsx]

## Sheet: Figure 1
Fig 1a T47D	Rep #	# Cells			Fig. 1c	MDA-MB-231	Rep #	# Spheres			Fig. 1d	MDA-MB-231	Rep #	# Spheres
0 ng/mL	1	2				shRNA Control	1	2				0 µM	1	9
	2	2					2	1					2	6
	3	0					3	3					3	8
	4	0					4	3				1 µM	1	6
50 ng/mL	1	2					5	3					2	4
	2	2					6	4					3	3
	3	2					7	1				10 µM	1	5
	4	1					8	4					2	9
100 ng/mL	1	3				shRNA Nodal	1	0					3	4
	2	3					2	1
	3	3					3	1
	4	2					4	1
							5	0
							6	1
							7	1
							8	0
						shRNA Nodal + rhNodal	1	2
							2	2
							3	2
							4	1
							5	4
							6	3
							7	3
							8	2
Fig. 1e - T47D						Fig. 1f - Sum149						Fig. 1h T47D
	Normoxia	Hypoxia					Normoxia	Hypoxia					Nor	Hy	Hy+SB	SB
Number of Spheres	79	252				Percent CD44high/CD24low Cells Relative to Total	0.45	42.7				Number of Spheres Formed	72	120	66	55
	108	310					2.09	50.1					60	149	64	50
	69	225					1.97	8.04					61	138	57	47
	85.3333	262.333											64
	16.5395	35.462
Fig. 1j	0h	6h				Fig. 1k	NORMOXIA	HYPOXIA
Fold Change in Transcript Abundance (log2) - Snail	1	0.182178				Percent Polysome 80s Ratio	100	18.6059
	1	0.171696					100	17.964
	1	0.287959					100	10.5577
							100	12.065
Fig. 1l
Cell line	Gene	Replicate	log2FC (H/N) total	log2FC (H/N) poly	log2(poly FC/total FC)
T47D	VEGF	1	3.76169	4.44802	0.686327
		2	3.26866	4.38313	1.11447
		3	3.50042	4.668	1.16757
	ATF4	1	0.7338	1.34186	0.608062
		2	0.369721	1.70184	1.33212
		3	1.12299	1.76962	0.646624
	RPLP0	1	2.056	0.0614005	-1.9946
		2	1.06485	-0.941676	-2.00653
		3	0.881356	0.192048	-0.689308
	EEF2	1	0.214898	-0.295985	-0.510883
		2	1.27302	0.771376	-0.501643
		3	0	-0.0874628	-0.0874628
H9	RPLP0	1	0.639972	-0.453027	-1.093
		2	-0.364286	-0.223896	0.14039
		3	0.0375376	-0.0425047	-0.0800423
	VEGF	1	1.38893	1.98406	0.595124
		2	1.93782	4.22331	2.28549
		3	1.72344	3.06228	1.33884
	ATF4	1	0.323936	0.613603	0.289666
		2	-0.0872803	1.23683	1.32411
		3	-0.0122216	1.23532	1.24754
	SNAIL	1	1.50635	1.35755	-0.148801
		2	0.985786	2.16993	1.18414
		3	0.914753	1.57619	0.66144
	NANOG	1	0.828047	0.574694	-0.253353
		2	-0.551015	1.47705	2.02806
		3	0.223896	1.49939	1.27549
	NODAL	1	-1.66297	-1.37084	0.292127
		2	-2.85626	-1.10109	1.75518
		3	-2.92892	0.194647	3.12356

## Sheet: Figure 1 Westerns
1b																1i
1j
	1n

## Sheet: Figure 1 Densitometry
Fig 1i T47D
Nodal	934.042	1414.46	1922.04	2448.75	3132.58	3816.58
Nodal	7265.34	12785.6	8853.77	10311	13479.5	13347.3
Nodal	16355	24745.1	24404.2	27487.8	26851.8	23612.3
Actin	8547.72	9310.72	9126.48	9636.06	9623.89	8929.35	1	1.08926	1.06771	1.12733	1.1259	1.04465
Actin	27180	23566	21612.2	22792.4	19729.1	22761.5	1	0.867036	0.795153	0.838572	0.72587	0.837438
Actin	25576.9	21751.7	20939.8	20730.1	21669.3	19978.5	1	0.850445	0.818702	0.810503	0.847223	0.781116
	0h	1h	3h	6h	12h	24h
Mean Fold Change in Protein Abundance	1	1.39024	1.92727	2.32557	2.97876	3.91145
	1	2.02968	1.53257	1.69241	2.556	2.19374
	1	1.77906	1.82258	2.07364	1.93786	1.84829
	0h	1h	3h	6h	12h	24h
Average	1	1.73299	1.76081	2.03054	2.49087	2.65116
SD	0	0.263074	0.16695	0.260274	0.427431	0.902249
Figi J T47D	0h	6h
Snail	7331.48	16309
Snail	13980.3	22859.3
Snail	6443.28	10918.7
Snail	6142.13	7128.26
Snail	11044	21299.8
Tubulin	48579.9	40674.6	1	0.837273
Tubulin	50177.6	44778.3	1	0.892396
Tubulin	14396	14522.6	1	1.0088
Tubulin	13851.2	13869.2	1	1.0013
Tubulin	38176.3	41102	1	1.07663
	0h	6h
Mean Fold Change in Protein Abundance	1	2.65686
	1	1.83227
	1	1.67981
	1	1.15904
	1	1.79135
	0h	6h
Average	1	1.82387
SD	0	0.481196

## Sheet: S Figure 1
SFig 1a MCF7	Rep #	# Cells				T47D	Control	NODAL				MCF7	Control	NODAL				SUM149	Control	NODAL
0 ng/mL	1	1			n1	Percent CD44high/CD24low Cells Relative to Total	4.9	7.3			n1	Percent CD44high/CD24low Cells Relative to Total	2.1	2.1			n1	Percent CD44high/CD24low Cells Relative to Total	3.4	4.4
	2	0			n2		6.1	6.6			n2		3	5			n2		3	3.6
	3	0			n3		3.9	3.2			n3		3.2	3.9			n3		3	3.8
	4	1			n4		4.8	11.3			n4		2.9	2.9			n4		5	5.5
50 ng/mL	1	2			n5		5	8.4			n5		3.1	4.2			n5		4.1	6.1
	2	2			n6		3.1	7.2			n6		2.8	5.4			n6		4.7	6.3
	3	2			n7		3.7	6.1									n7		4.1	6.7
	4	1
100 ng/mL	1	4
	2	5
	3	5
	4	4
SFig. 1e - Sum149						SFig. 1f - Sum149						Fig. 1h
	Normoxia	Hypoxia				Number of Spheres	Normoxia	Hypoxia	Hypoxia+SB	SB			0h	6h			0h	6h
Number of Spheres	25	50					28	63	22	20		Fold Change in Transcript Abundance (log2) - Snail	1	1.34667		Fold Change in Transcript Abundance (log2) - Nanog	1	1.45308
	32	77					31	62	25	34			1	1.03166			1	2.53777
	22	67					38	58	21	28			1	4.10487			1	1.50301
							33
SFig. 1i - MCF7					SFig. 1j - H9
	Normoxia	Hypoxia				Normoxia	Hypoxia
Percent Polysome 80s Ratio	1	0.57805			Percent Polysome 80s Ratio	100	12.209
	1	0.502702				100	19.3531
	1	0.509949				100	25.6384
						100	9.40232

## Sheet: S Figure 1 Westerns
1h
1l
H9
MCF7
T47D

## Sheet: S Figure Densitometry 1
	T47D														MCF7														H9
eIF2ap	500.691	1044.75	2764.04	2842.58	2033.16	2028.28								eIF2ap	600	600	664.556	2674.8	3740.89	1034.87								eIF2ap	3313.99	3287.28	5573.66	17258.1
eIF2ap	5374.48	4737.31	6247.43	6593.13	7252.84	8011.69								eIF2ap	5851.01	5324.01	6713.26	7286.28	8083	10352.9								eIF2ap	10117.9	13639.9	10848.7	30386.1
eIF2ap	3575.41	5257.82	6081.11	5955.94	5616.94	5160.11								eIF2ap	1177.51	1647.99	2010.01	2118.28	2005.46	2810.6								eIF2ap	11896.1	11697.5	13416	19976.8
							Correction														Correction												Correction
eIF2at	6384.4	5394.2	6136.79	5851.84	5921.26	6120.15	1	0.844904	0.961217	0.916585	0.927457	0.958611		eIF2at	5459.06	5921.48	5514.89	5700.89	6216.86	4818.65	1	1.08471	1.01023	1.0443	1.13881	0.882688		eIF2at	7654.57	7454.57	6159.08	7919.03	1	0.973872	0.804628	1.03455
eIF2at	4197.43	4536.13	4730.45	4434.26	4499.6	3277.11	1	1.08069	1.12699	1.05642	1.07199	0.780743		eIF2at	8813.13	8506.67	7324.55	9202.84	8235.13	8942.25	1	0.965226	0.831095	1.04422	0.934416	1.01465		eIF2at	10692.4	11330.4	10060.7	12065.7	1	1.05966	0.940918	1.12843
eIF2at	9970.08	7956.31	9396.25	9821.55	7970.96	7285.01	1	0.798018	0.942445	0.985102	0.799488	0.730687		eIF2at	4808.23	4635.58	4306.99	4984.26	3810.87	4472.99	1	0.964091	0.895753	1.03661	0.792572	0.930277		eIF2at	12770.2	9357.24	8599.57	10162.7	1	0.732738	0.673407	0.795812
Actin	8539.62	7897.79	8911.62	9298.03	7710.03	8253.2								Actin	2108.68	2012.21	2312.87	2039.85	2241.39	2011.68								Actin	12977.5	12538.4	15920.8	15559
Actin	6012.13	4866.89	5434.6	6762.26	5740.72	3814.94								Actin	13343.3	15111	12819.3	15443.2	12925.1	14024								Actin	21982.1	12366	15029.3	16534.7
Actin	7501.31	7250.13	8115.96	7510.72	8833.38	9128.38								Actin	11699.7	11217.9	10009.1	9548.79	9564.62	9801.38								Actin	26879.6	26524.8	33497.2	33120.8
	0h	1h	3h	6h	12h	24h									0h	1h	3h	6h	12h	24h									0h	6h	12h	24h
Mean Fold Change in Protein Abundance	1	2.46965	5.74319	6.19398	4.37833	4.22587								Mean Fold Change in Protein Abundance	1	0.921909	1.09638	4.26889	5.47483	1.95401								Mean Fold Change in Protein Abundance	1	1.01855	2.09023	5.03373
	1	0.815628	1.03144	1.16123	1.25887	1.90932									1	0.942712	1.38055	1.19257	1.47843	1.74386									1	1.2722	1.13957	2.66142
	1	1.84276	1.80469	1.691	1.965	1.97516									1	1.45169	1.90567	1.73543	2.14888	2.5658									1	1.34196	1.67471	2.11014
	0h	1h	3h	6h	12h	24h									0h	1h	3h	6h	12h	24h									0h	6h	12h	24h
Average	1	1.70934	2.85977	3.0154	2.53407	2.70345								Average	1	1.10544	1.46087	2.39896	3.03405	2.08789								Average	1	1.21091	1.63483	3.26843
SD	0	0.681808	2.06318	2.25798	1.33557	1.07685								SD	0	0.244985	0.335236	1.34068	1.74746	0.348653								SD	0	0.138963	0.389129	1.26838
Lower band	5004.38	4019.6	7915.93	5047.03	8005.57	9887.86								Lower band	9025.3	20911.8	21964.1	21108.3	21016.6	27438.6								Lower band	5281.85	9299.87	11026.6	14591.4
Lower band	1597.51	1545.92	4383.31	5762.26	5352.72	5509.5								Lower band	2640.82	2685.3	3777.6	5088.79	7429.45	11261.2								Lower band	863.79	3158.25	3540.25	5662.2
Lower band	3271.84	2907.72	3871.84	7211.74	7825.74	9311.36								Lower band	4399.85	6340.12	7245.65	8208.74	7604.68	8808.8								Lower band	1611.13	1951.62	5363.85	8388.32
																													4110.81	2944.23	15947	37168.6		1	20636.6
																																		2	15018.2
4EBP	15218.4	13417.9	17309.8	14243	13501.6	13282.1								4EBP	44734.6	35669.4	41863.8	40515.4	47299.9	51696								4EBP	40228.6	40440.1	46590.3	40851.7		3	15062.6
4EBP	8850.49	8845.73	12466.3	13679	10878.5	10136.1								4EBP	17425	19236.9	21734.8	31600	32163.9	37311.3								4EBP	7842.2	10070.2	6694.2	9642.49		4	21890
4EBP	9805.15	8974.97	11251.5	14550.6	13070.5	10487.9								4EBP	21931.2	20220.4	17743.5	19260	14546.7	15196								4EBP	14301.6	13672.1	8729.78	9781.44
																													20636.6	15018.2	15062.6	21890
	0h	1h	3h	6h	12h	24h									0h	6h	12h	24h	12h	24h									0h	6h	12h	24h
Mean Fold Change in Protein Abundance	1	0.911	1.39069	1.0776	1.80313	2.26389								Mean Fold Change in Protein Abundance	1	2.90589	2.6005	2.58235	2.20234	2.63079								Mean Fold Change in Protein Abundance	1	1.75151	1.80258	2.72041
	1	0.968229	1.94799	2.33379	2.72602	3.01137									1	0.921068	1.14681	1.06258	1.52413	1.99148									1	2.84732	4.80136	5.3312
	1	0.970915	1.03127	1.48533	1.7943	2.66064									1	1.5629	2.03546	2.12445	2.6058	2.88943									1	1.2671	5.45413	7.61245
																													1	0.984158	5.31483	8.52395
	0h	1h	3h	6h	12h	24h									0h	6h	12h	24h	12h	24h									0h	6h	12h	24h
Average	1	0.950048	1.45665	1.63224	2.10782	2.6453								Average	1	1.79662	1.92759	1.92313	2.11075	2.5039								Average	1	1.71252	4.34323	6.047
SD	0	0.027633	0.377148	0.523254	0.437153	0.305353								SD	0	0.82698	0.598346	0.636567	0.446313	0.377407								SD	0	0.710317	1.48685	2.24524
Sum	0h	6h				Sum	0h	6h
Snail	5684.33	9339.81				Nanog	7876.2	10162.9
Snail	1226.6	1951.31				Nanog	4247.65	7838.45
Snail	4481.51	13925.3				Nanog	4203.03	9786.27
Snail	4897.57	11384.4				Nanog	8866.64	26674.2
Tubulin	12178.5	12016.1	1	0.98667		Tubulin	17368.9	14932.6	1	0.859733
Tubulin	23382.4	22132.4	1	0.946541		Tubulin	12793.2	12871.7	1	1.00614
Tubulin	19467.5	20773.4	1	1.06708		Tubulin	23153.6	22063	1	0.952898
Tubulin	10193.7	10278	1	1.00827		Tubulin	43621	40929.7	1	0.938302
	0h	6h					0h	6h
Mean Fold Change in Protein Abundance	1	1.66528				Mean Fold Change in Protein Abundance	1	1.50085
	1	1.68067					1	1.83411
	1	2.91194					1	2.44348
	1	2.30545					1	3.20619
	0h	6h					0h	6h
Average	1	2.14084				Average	1	2.24616
SD	0	0.514685				SD	0	0.649204
P=0.05						P=0.05

## Sheet: Figure 2
Fig 2d			291				350					Fig 2e		Snail 85						Snail 417
			n1	n2	n3		n1	n2	n3					n1	n2	n3				n1	n2	n3
Percent mRNA on Polysome Fractions	Normoxia	Mono	46.4696	30.9583	23.487	Mono	11.7361	9.53135	9.87525		Percent mRNA on Polysome Fractions	Normoxia	Mono	1.4007	3.29603	8.29431		Normoxia	Mono	21.6066	20.8685	11.668
		Low MW	34.8531	58.172	54.5228	Low MW	42.6031	51.5421	45.3747				Low MW	42.9868	29.6978	36.8026			Low MW	32.9218	26.7436	51.7556
		High MW	18.6773	10.8698	21.9902	High MW	45.6608	38.9265	44.75				High MW	55.6125	67.0061	54.9031			High MW	45.4716	52.3879	36.5763
	Hypoxia	Mono	25.0873	22.7503	27.0733	Mono	10.4552	14.3138	12.2738			Hypoxia	Mono	2.75743	7.50588	7.35508		Hypoxia	Mono	29.1409	26.7682	42.3743
		Low MW	45.6926	20.6464	39.3638	Low MW	39.2915	19.6892	51.5362				Low MW	67.8214	39.6497	56.1276			Low MW	42.5194	35.2655	44.1308
		High MW	29.2201	56.6033	33.5629	High MW	50.2533	65.9971	36.1899				High MW	29.4212	52.8444	36.5173			High MW	28.3398	37.9663	13.4949
Fig 2f				Small									298							416
	Nodal		n1	n2	n3								n1	n2	n3					n1	n2	n3
Percent mRNA on Polysome Fractions	Normoxia	Mono	11.1044	4.49345	17.4862					Percent mRNA on Polysome Fractions	Normoxia	Mono	34.2104	23.4149	26.0816		Percent mRNA on Polysome Fractions	Normoxia	Mono	7.57292	3.60953	8.6414
		Low MW	45.1167	37.4137	24.8011							Low MW	35.5485	29.7421	34.043				Low MW	27.9992	32.9589	16.9207
		High MW	43.7789	58.0928	57.7128							High MW	30.2411	46.8429	39.8754				High MW	64.4279	63.4316	74.4379
	Hypoxia	Mono	6.76119	6.37952	8.99711						Hypoxia	Mono	15.5965	12.4737	17.7869			Hypoxia	Mono	5.00168	6.22187	3.01841
		Low MW	67.0748	50.2092	51.2638							Low MW	53.0076	34.1575	36.7628				Low MW	49.3744	36.6265	57.4501
		High MW	26.164	43.4112	39.739							High MW	31.3959	53.3687	45.4503				High MW	45.6239	57.1517	39.5315
Fig. 2g								Fig. 2h
Nanog 291	Normoxia	Hypoxia	Nanog 350	Normoxia	Hypoxia			Snail 85	Normoxia	Hypoxia	Snail 417	Normoxia	Hypoxia
Mean Fold Change in Luciferase Activity (log2)	1	1.48195		1	1.68064			Mean Fold Change in Luciferase Activity (log2)	1	2.13403		1	0.95939
	1	1.2658		1	1.42226				1	2.25537		1	1.30065
	1	1.55375		1	2.14375				1	2.55969		1	2.06402
	1	2.39401		1	3.19677
Fig. 2i
	Nodal 14	Normoxia	Hypoxia		Nodal 42	Normoxia	Hypoxia		Nodal 298	Normoxia	Hypoxia		Nodal 416	Normoxia	Hypoxia
n1	Mean Fold Change in Luciferase Activity (log2)	1	0.708524			1	1.32856			1	1.41977			1	2.0417
n2		1	1.15168			1	1.20718			1	4.54084			1	1.60635
n3		1	2.367			1	2.20583			1	2.07612			1	4.62122
n4		1	2.49827			1	1.4758			1	1.4897			1	1.18317
Fig. 2 j									298		298 Mut
ATF4	Normoxia	Hypoxia	ATF4 Mut	Normoxia	Hypoxia				Normoxia	Hypoxia	Normoxia	Hypoxia
Mean Fold Change in Luciferase Activity (log2)	1	9.72098		1	4.3189			n1	1	1.31294	0.607443	0.651657
	1	8.42943		1	5.80124			n2	1	1.31661	0.59196	0.782378
	1	13.6372		1	2.21516			n3	1	1.18317	0.533694	0.746457
	1	7.94996		1	2.15522

## Sheet: S Figure 2
									VEGF						Actin
SFig. 2b									n1	n2	n3				n1	n2	n3	n4
		Mono	Low MW	High MW		Percent mRNA on Polysome Fractions	Normoxia	Mono	18.8765	10.3686	24.9542		Percent mRNA on Polysome Fractions	Normoxia	Mono	3.81666	6.80666	2.23868
	Normoxia	0.18	0.48	0.35				Low MW	53.3908	40.4804	50.6051				Low MW	17.5368	10.9431	16.8848
	Hypoxia	0.06	0.42	0.51				High MW	27.7327	49.151	24.4407				High MW	78.6466	82.2502	80.8766
							Hypoxia	Mono	3.57621	9.07209	5.82245			Hypoxia	Mono	12.7484	7.74977	4.58965
								Low MW	51.3906	44.6762	69.3886				Low MW	36.4346	30.4665	24.4775
								High MW	45.0332	46.2517	24.789				High MW	50.817	61.7837	70.9329

## Sheet: Figure 3
Fig 3b						Fig. 3c
	DMSO	ISRIB	INK	ISRIB+INK		ATF4		DMSO			ISR			INK			INK+ISRIB
	100	98	22	25				m	l	h	m	l	h	m	l	h	m	l	h
	100	102	30	38		Percent mRNA on Polysome Fractions	n1	83.992	15.003	1.00499	83.7925	13.7728	2.43471	41.8148	19.3055	38.8796	87.7794	11.0871	1.13352
	100	99	44	47			n2	82.6256	14.8102	2.56421	90.1244	8.21833	1.65731	52.9823	25.5002	21.5175	33.4221	61.0844	5.49352
							n3	60.3042	34.6357	5.06017	93.945	1.58969	4.46526	65.6457	16.0181	18.3363	91.9193	7.84784	0.232822
						Fig. 3c
						Nanog 291		DMSO			ISR			INK			INK+ISRIB
								m	l	h	m	l	h	m	l	h	m	l	h		Nanog 350		DMSO			ISR			INK			INK+ISRIB
						Percent mRNA on Polysome Fractions	n1	69.8534	22.0279	8.11875	36.7799	30.1868	33.0332	39.1099	20.9585	39.9317	38.3639	24.9623	36.6738				m	l	h	m	l	h	m	l	h	m	l	h
							n2	70.5393	21.4864	7.97428	74.9053	21.9629	3.13181	30.3625	11.3862	58.2513	29.8056	44.2471	25.9473		Percent mRNA on Polysome Fractions	n1	28.9029	49.1167	21.9804	19.3148	69.6301	11.0551	36.9195	48.547	14.5335	64.0152	26.7291	9.2557
							n3	75.3213	21.7808	2.89786	55.3786	37.0463	7.57506	21.0796	11.1408	67.7796	83.539	14.615	1.84597			n2	39.0469	48.0724	12.8807	34.9291	59.5635	5.50735	51.9817	32.6708	15.3475	34.8127	53.5027	11.6846
																						n3	29.2215	57.2403	13.5382	28.7978	61.091	10.1112	52.7564	29.7801	17.4635	64.8613	20.5246	14.6141
						Fig. 3c
						Snail 85		DMSO			ISR			INK			INK+ISRIB				Snail 417		DMSO			ISR			INK			INK+ISRIB
								m	l	h	m	l	h	m	l	h	m	l	h				m	l	h	m	l	h	m	l	h	m	l	h
						Percent mRNA on Polysome Fractions	n1	84.4548	12.2959	3.24925	28.8728	44.3739	26.7532	25.7214	6.6341	67.6445	28.7309	54.3622	16.9068		Percent mRNA on Polysome Fractions	n1	49.2179	25.743	25.0391	53.1217	13.6065	33.2718	30.6066	41.521	27.8725	31.9316	40.5579	27.5105
							n2	66.1435	19.4612	14.3953	38.1912	58.2897	3.51901	33.7061	11.1575	55.1365	27.3052	59.553	13.1419			n2	30.3079	42.5658	27.1263	40.3197	22.0608	37.6196	43.2707	33.1358	23.5935	22.6318	54.5791	22.7892
							n3	38.3825	50.8219	10.7956	25.9098	72.526	1.5642	80.5387	3.88149	15.5799	89.0114	9.06884	1.91975			n3	31.2458	40.1017	28.6525	38.9025	36.0466	25.0509	32.6977	32.136	35.1662	22.1059	49.2263	28.6678
						Fig. 3c
						Nodal Small		DMSO			ISR			INK			INK+ISRIB				Nodal 298		DMSO			ISR			INK			INK+ISRIB				Nodal 416		DMSO			ISR			INK			INK+ISRIB
								m	l	h	m	l	h	m	l	h	m	l	h				m	l	h	m	l	h	m	l	h	m	l	h				m	l	h	m	l	h	m	l	h	m	l	h
						Percent mRNA on Polysome Fractions	n1	58.0791	38.4509	3.47003	55.3208	39.9397	4.73955	17.2022	60.9485	21.8493	35.0047	37.9092	27.086		Percent mRNA on Polysome Fractions	n1	38.6758	27.5381	33.7861	37.5937	27.3301	35.0762	32.2556	34.8111	32.9333	32.2036	40.9035	26.8929		Percent mRNA on Polysome Fractions	n1	32.2053	67.3789	0.415876	39.2698	48.3467	12.3835	44.9008	19.7485	35.3507	45.5712	26.0832	28.3456
							n2	32.5734	47.8559	19.5707	60.2138	28.8805	10.9058	29.5358	62.4398	8.0244	25.4394	52.4909	22.0697			n2	42.1685	36.0792	21.7523	51.1988	33.3136	15.4876	38.3275	29.5545	32.118	33.7196	37.0273	29.2531			n2	49.0408	29.9796	20.9795	51.7253	46.4562	1.81856	41.4656	7.48418	51.0502	15.9154	69.1834	14.9012
							n3	27.8361	60.5008	11.6631	30.5712	66.9077	2.52118	15.7177	63.9696	20.3128	75.119	20.7654	4.11561			n3	40.6126	40.8951	18.4923	30.5313	49.2556	20.2131	39.9046	30.9847	29.1108	33.0577	56.3723	10.5701			n3	30.4323	66.6037	2.96397	28.6801	69.4054	1.91451	40.9786	3.62203	55.3994	32.419	51.76	15.821

## Sheet: Figure 3 Westerns
3b
		9451

[truncated: 19 more sheets: S Figure 3 Westerns, Figure 4, Figure 4 Westerns, Figure 4 Densitometry, S Figure 4 , S Figure 4 Westerns, Figure S4 Densitometry, Figure 5, Figure 5 Westerns, Figure 5 Densitometry, S Figure 5, S Figure 5 Westerns, Figure S5 Densitometry, Figure 6, Figure 6 Western, Figure 6 Densitometry, Figure S6, Figure S6 Westerns, Figure S6 Densitometry]
